# Supplementary material for: Stereochemical aspects of the nucleophilic attack in different classes of l-asparaginases
Source: IUCrJ. 2026 Jan 16;13(Pt 2):132–45. doi: 10.1107/S2052252525010826 (PMC12951835; doi:10.1107/S2052252525010826)
Supplement: Supplementary file 1 [file m-13-00132-sup1.xlsx]

## Sheet: Class1-type1
pdb_id	Structure Author	Structure Title	Resolution	R-work	R-free	Clashscore	Ramachandran-outliers	Rotamer-outliers	RSRZ-outliers	Source Organism	Ligand id	Ligand name	PubMed ID	Release Date
4nje	Sharma, P., Tomar, R., Singh, S., Yadav, S.P.S., Ashish, Kundu, B.	Crystal structure of Pyrococcus furiosus L-asparaginase with ligand	2.5	0.2284	0.2701	10.81	1.97	5.38	0.65	Pyrococcus furiosus DSM 3638	Asp	Aspartic acid	25478837	2014-12-10
4r8l	Schalk, A.M., Lavie, A.	Crystal structure of the Asp-bound guinea pig L-asparaginase 1 catalytic domain	2.41	0.2057	0.2361	1.9	0	0	5.43	Cavia porcellus	Asp	Aspartic acid	25320094	2014-10-22
5b5u	Sharma, P., Tomar, R., Nath, S.K., Kundu, B., Ashish, F.	Crystal structure of truncated Pyrococcus furiosus L-asparaginase with peptide	2.61	0.2028	0.2419	8.14	0.66	1.91	0.32	Pyrococcus furiosus DSM 3638	Asp	Aspartic acid	33303914	2017-05-31
5dnc	Schalk, A.M., Lavie, A.	Crystal structure of the Asn-bound guinea pig L-asparaginase 1 catalytic domain active site mutant T19A	2	0.1872	0.212	2.43	0	0.17	5.29	Cavia porcellus	Asn	Asparagine	26733195	2016-01-13
5dnd	Schalk, A.M., Lavie, A.	Crystal structure of the Asn-bound guinea pig L-asparaginase 1 catalytic domain active site mutant T116A	2.29	0.208	0.2423	1.72	0	0.59	6.2	Cavia porcellus	Asn	Asparagine	26733195	2016-01-13
5dne	Schalk, A.M., Lavie, A.	Crystal structure of the Asn-bound guinea pig L-asparaginase 1 catalytic domain active site mutant K188M	2.39	0.1936	0.2371	1.63	0	0.34	4.93	Cavia porcellus	Asn	Asparagine	26733195	2016-01-13

## Sheet: Class1-type2
pdb_id	Structure Author	Structure Title	Resolution	R-work	R-free	Clashscore	Ramachandran-outliers	Rotamer-outliers	RSRZ-outliers	Source Organism	Ligand id	Ligand name	PubMed ID	Release Date
1ho3	Jaskolski, M., Kozak, M., Lubkowski, P., Palm, J.G., Wlodawer, A.	CRYSTAL STRUCTURE ANALYSIS OF E. COLI L-ASPARAGINASE II (Y25F MUTANT)	2.45	0.182	0.245	12.3	1.54	3.93	3	Escherichia coli	Asp	Aspartic acid	11223513	2001-03-07
1nns	Sanches, M., Barbosa, J.A.R.G., de Oliveira, R.T., Neto, J.A.A., Polikarpov, I.	L-asparaginase of E. coli in C2 space group and 1.95 A resolution	1.95	0.1297	0.1713	5.44	0	5.24	1.23	Escherichia coli	Asp	Aspartic acid	12595697	2003-03-11
2gvn	Kravchenko, O.V., Kislitsin, Y.A., Popov, A.N., Nikonov, S.V., Kuranova, I.P.	L-asparaginase from Erwinia carotovora in complex with aspartic acid	1.9	0.204	0.229	0.72	0.27	0	5.23	Pectobacterium atrosepticum	Asp	Aspartic acid	18323619	2007-05-15
2jk0	Papageorgiou, A.C., Posypanova, G.A., Andersson, C.S., Sokolov, N.N., Krasotkina, J.	Structural and functional insights into Erwinia carotovora L- asparaginase	2.5	0.188	0.266	13.47	0.36	6.87	2.42	Pectobacterium carotovorum	Asp	Aspartic acid	18647344	2008-08-05
2wlt	Dhavala, P., Papageorgiou, A.C.	The crystal structure of Helicobacter pylori L-asparaginase at 1.4 A resolution	1.4	0.1264	0.1687	10.29	0.93	4.89	7.67	Helicobacter pylori	Asp	Aspartic acid	19966411	2009-11-24
2wt4	Dhavala, P., Papageorgiou, A.C.	Room temperature crystal structure of Helicobacter pylori L- asparaginase at 1.8 A resolution	1.8	0.1516	0.1848	4.66	0.32	2.31	4.13	Helicobacter pylori	Asp	Aspartic acid	19966411	2009-11-24
3eca	Swain, A.L., Jaskolski, M., Housset, D., Rao, J.K.M., Wlodawer, A.	CRYSTAL STRUCTURE OF ESCHERICHIA COLI L-ASPARAGINASE, AN ENZYME USED IN CANCER THERAPY (ELSPAR)	2.4	0.111	N/A	4.99	0.31	4.23	1.46	Escherichia coli	Asp	Aspartic acid	8434007	1993-10-31
5f52	Nguyen, H.A., Lavie, A.	Erwinia chrysanthemi L-asparaginase + Aspartic acid	1.63	0.1558	0.1872	2.19	0.23	0	1.93	Dickeya chrysanthemi	Asp	Aspartic acid	26855287	2016-04-06
5i3z	Nguyen, H.A., Lavie, A.	Erwinia chrysanthemi L-asparaginase E63Q mutation + Aspartic acid	2.05	0.1739	0.2093	1.36	0	0.1	4.08	Dickeya chrysanthemi	Asp	Aspartic acid	27354283	2016-07-06
5i48	Nguyen, H.A., Lavie, A.	Erwinia chrysanthemi L-asparaginase A31I + E63Q mutation + Aspartic acid	1.5	0.1202	0.1706	2.16	0	0	3.09	Dickeya chrysanthemi	Asp	Aspartic acid	27354283	2016-07-06
5i4b	Nguyen, H.A., Lavie, A.	Erwinia chrysanthemi L-asparaginase E63Q +S254N mutation + L-Aspartic acid	1.6	0.1542	0.1828	2.9	0	0.25	5.85	Dickeya chrysanthemi	Asp	Aspartic acid	27354283	2016-07-06
5k3o	Nguyen, H.A., Lave, A.	Wolinella succinogenes L-asparaginase P121 and L-Aspartic acid	1.7	0.1754	0.2067	1.72	0	1.04	2.97	Wolinella succinogenes DSM 1740	Asp	Aspartic acid	28139703	2017-03-29
5k4g	Nguyen, H.A., Lave, A.	Wolinella succinogenes L-asparaginase S121 + L-aspartic acid, open conformation	1.6	0.1659	0.2013	2.02	0	0.57	3.51	Wolinella succinogenes DSM 1740	Asp	Aspartic acid	28139703	2017-03-29
5mq5	Maggi, M., Mittelman, S.D., Parmentier, J.H., Whitmire, J.M., Merrell, D.S., Scotti, C.	A protease-resistant N24S Escherichia coli Asparaginase mutant with outstanding stability and enhanced anti-leukaemic activity	1.43	0.1473	0.1979	1.93	0	1.52	3.35	Escherichia coli	Asp	Aspartic acid	29101342	2017-11-15
6pa2	Lubkowski, J., Wlodawer, A.	E. coli L-asparaginase II mutant (K162M) in complex with L-Asp at pH 5.6	1.9	0.1361	0.1891	5.75	0	4.71	1.35	Escherichia coli K-12	Asp	Aspartic acid	31423681	2019-09-04
6pa3	Lubkowski, J., Wlodawer, A.	E. coli L-asparaginase II double mutant (T89V,K162T) in complex with L-Asn at pH 7.0	1.65	0.1493	0.1841	2.02	0	2.95	2.95	Escherichia coli K-12	Asn	Asparagine	31423681	2019-09-04
6pa4	Lubkowski, J., Wlodawer, A.	E. coli L-asparaginase II double mutant (T89V,K162T) in complex with L-Asp at pH 7.0	1.85	0.1564	0.2005	3.24	0	2.78	2.69	Escherichia coli K-12	Asp	Aspartic acid	31423681	2019-09-04
6pa5	Lubkowski, J., Wlodawer, A.	ECAII(T89V,K162T) MUTANT IN COMPLEX WITH L-ASN AT PH 8.3 IN SPACE GROUP P2(1)	2	0.1702	0.2137	2.37	0.08	3.95	0.2	Escherichia coli K-12	Asn	Asparagine	31423681	2019-09-04
6pa6	Lubkowski, J., Wlodawer, A.	ECAII(T89V,K162T) MUTANT IN COMPLEX WITH L-ASN AT PH 8.3 in space group C2	2.12	0.1631	0.2309	1.98	0	3.43	0	Escherichia coli K-12	Asn	Asparagine	31423681	2019-09-04
6pa8	Lubkowski, J., Wlodawer, A.	ECAII(T89V,K162T) MUTANT IN COMPLEX WITH L-ASN AT PH 7.0	1.9	0.1465	0.1941	1.73	0	2.71	2.68	Escherichia coli K-12	Asn	Asparagine	31423681	2019-09-04
6pa9	Lubkowski, J., Wlodawer, A.	E. coli L-asparaginase II mutant (T12V) in complex with L-Asn at pH 7.0	1.88	0.1621	0.2157	1.46	0	3.43	3.61	Escherichia coli K-12	Asn	Asparagine	31423681	2019-09-04
6paa	Lubkowski, J., Wlodawer, A.	E. coli L-asparaginase II mutant (T12V) in complex with L-Asp at pH 5.5	1.85	0.1699	0.2286	1.76	0	2.63	2.82	Escherichia coli K-12	Asp	Aspartic acid	31423681	2019-09-04
6pab	Lubkowski, J., Wlodawer, A.	E. coli L-asparaginase II in complex with L-Asp at pH 7.0	1.73	0.1366	0.1783	0.82	0	2.08	2.41	Escherichia coli K-12	Asp	Aspartic acid	31423681	2019-09-04
6pac	Lubkowski, J., Wlodawer, A.	E. coli L-asparaginase II in complex with L-Asp at pH 5.6	1.6	0.1308	0.1719	0.92	0.08	2.26	2.48	Escherichia coli K-12	Asp	Aspartic acid	31423681	2019-09-04
6pae	Lubkowski, J., Wlodawer, A.	Dickeya chrysanthemi complex with L-Asp at pH 5.6	1.6	0.1374	0.1757	3.34	0.08	1.07	1.92	Dickeya chrysanthemi	Asp	Aspartic acid	31423681	2019-09-04
6rue	Timofeev, V.I., Kuranova, I.P.	Wolinella succinogenes L-asparaginase mutant V23Q,K24T with L-Asp	1.65	0.1694	0.1997	2.82	0.08	2.54	1.58	Wolinella succinogenes DSM 1740	Asp	Aspartic acid		2020-07-15
6uog	Araujo, T.S., Almeida, M.S., Lima, L.M.T.R.	Asparaginase II from Escherichia coli	2.13	0.2246	0.2622	4.14	0	1.74	4.33	Escherichia coli	Asp	Aspartic acid	33607531	2020-10-21
6uoh	Araujo, T.S., Almeida, M.S., Lima, L.M.T.R.	Asparaginase II from Escherichia coli	1.89	0.2221	0.2771	6.98	0.46	1.32	4.29	Escherichia coli	Asp	Aspartic acid	33607531	2020-10-21
6v24	Lubkowski, J., Wlodawer, A.	Complex of mutant (K162M) of E. coli L-asparaginase II with L-Asp. Covalent acyl-enzyme intermediate.	1.9	0.143	0.19	3.38	0	3.56	2.76	Escherichia coli K-12	Asp	Aspartic acid	32364696	2020-05-20
6v25	Lubkowski, J., Wlodawer, A.	Complex of mutant (K162M) of E. coli L-asparaginase II with L-Asp	1.78	0.136	0.1928	2.64	0	2.75	2.49	Escherichia coli K-12	Asp	Aspartic acid	32364696	2020-05-20
6v26	Lubkowski, J., Wlodawer, A.	Complex of mutant (K162M) of E. coli L-asparaginase II with L-Asp	1.8	0.1861	0.196	N/A	N/A	N/A	N/A	Escherichia coli K-12	Asp	Aspartic acid	32364696	2020-05-20
6v2a	Lubkowski, J., Wlodawer, A.	Complex of double mutant (T89V,K162T) of E. coli L-asparaginase II with L-Asn	2	0.1574	0.2088	N/A	N/A	N/A	N/A	Escherichia coli K-12	Asn	Asparagine	32364696	2020-05-20
6v2b	Lubkowski, J., Wlodawer, A.	Complex of double mutant (T89V,K162T) of E. coli L-asparaginase II with L-Asn	2.05	0.1522	0.2013	N/A	N/A	N/A	N/A	Escherichia coli K-12	Asn	Asparagine	32364696	2020-05-20
6v2c	Lubkowski, J., Wlodawer, A.	Complex of mutant (K162M) of E. coli L-asparaginase II with L-Asp. Covalent acyl-enzyme intermediate and tetrahedral intermediate	2	0.171	0.235	4.9	0.23	3.1	2	Escherichia coli K-12			32364696	2020-05-20
6v2g	Lubkowski, J., Wlodawer, A.	Complex of mutant (K162M) of E. coli L-asparaginase II with L-Asp. Covalent acyl-enzyme intermediate and tetrahedral intermediate.	1.9	0.149	0.207	3.57	0	3.48	3.35	Escherichia coli K-12			32364696	2020-05-20
6v5f	Souza, T.A.C.B., Morais, S.B., Morini, F.S., Meissner, G.O.	L-asparaginase from Escherichia coli	2.1	0.2298	0.2976	18.67	0	1.59	4.89	Escherichia coli	Asp	Aspartic acid		2021-02-03
6wyw	Strzelczyk, P., Zhang, D., Wlodawer, A., Lubkowski, J.	Crystal structure of Pseudomonas 7A Glutaminase-Asparaginase in complex with L-Asp at pH 4.5	2.13	0.1418	0.1982	3.25	0.08	1.65	1.34	Pseudomonas putida KT2440	Asp	Aspartic acid		2020-10-14
6wyx	Strzelczyk, P., Zhang, D., Wlodawer, A., Lubkowski, J.	Crystal structure of Pseudomonas 7A Glutaminase-Asparaginase in complex with L-Asp at pH 5.0	1.48	0.0876	0.1199	1.18	0.16	0.39	0.31	Pseudomonas putida KT2440	Asp	Aspartic acid		2020-10-14

## Sheet: Class1-typeS
pdb_id	Structure Author	Structure Title	Resolution	R-work	R-free	Clashscore	Ramachandran-outliers	Rotamer-outliers	RSRZ-outliers	Source Organism	Ligand id	Ligand name	PubMed ID	Release Date
8uou	Lubkowski, J., Wlodawer, A., Zhang, D.	Structure of atypical asparaginase from Rhodospirillum rubrum in complex with L-Asp	1.35	0.123	0.17	6.05	0	2.02	3.01	Rhodospirillum rubrum ATCC 11170	Asp	Aspartic acid	38501449	2024-04-03
8up3	Lubkowski, J., Wlodawer, A., Zhang, D.	Structure of atypical asparaginase from Rhodospirillum rubrum (mutant Y21F)	1.75	0.1643	0.216	3.21	0	0.92	1.38	Rhodospirillum rubrum ATCC 11170	Asp	Aspartic acid	38501449	2024-04-03
8up6	Lubkowski, J., Wlodawer, A., Zhang, D.	Structure of atypical asparaginase from Rhodospirillum rubrum (mutant K19A) in complex with L-Asp	1.7	0.181	0.205	2.2	0	1.42	2.85	Rhodospirillum rubrum ATCC 11170	Asp	Aspartic acid	38501449	2024-04-03
8up8	Lubkowski, J., Wlodawer, A., Zhang, D.	Structure of atypical asparaginase from Rhodospirillum rubrum (mutant Y21F, complex with L-Asp)	1.9	0.178	0.2248	4.29	0.15	1.21	3.63	Rhodospirillum rubrum ATCC 11170	Asp	Aspartic acid	38501449	2024-04-03

## Sheet: Class2
pdb_id	Structure Author	Structure Title	Resolution	R-work	R-free	Clashscore	Ramachandran-outliers	Rotamer-outliers	RSRZ-outliers	Source Organism	Ligand id	Ligand name	PubMed ID	Release Date
2zal	Michalska, K., Brzezinski, K., Jaskolski, M.	Crystal structure of E. coli isoaspartyl aminopeptidase/L-asparaginase in complex with L-aspartate	1.9	0.157	0.188	2.08	0	3.48	4.44	Escherichia coli K-12	Asp	Aspartic acid	15946951	2007-10-30
4o48	Schalk, A.M., Lavie, A.	Crystal structure of cleaved guinea pig L-asparaginase type III in complex with L-aspartate	2.29	0.1825	0.2211	5.49	0.34	2.03	2.52	Cavia porcellus	Asp	Aspartic acid	24669941	2014-04-09
4pu6	Bejger, M., Gilski, M., Imiolczyk, B., Jaskolski, M.	Crystal structure of potassium-dependent plant-type L-asparaginase from Phaseolus vulgaris in complex with K+ cations	2.3	0.176	0.231	7.92	0.18	7.16	7.81	Phaseolus vulgaris	Asp	Aspartic acid	25004963	2014-09-03
4pvr	Nomme, J., Lavie, A.	Crystal structure of partially-cleaved human l-asparaginase protein in complex with l-aspartate	1.75	0.159	0.191	4.67	0.17	2.43	0	Homo sapiens	Asp	Aspartic acid	22861376	2014-03-26
4pvs	Nomme, J., Lavie, A.	Crystal structure of fully-cleaved human l-asparaginase protein in complex with l-aspartate	1.84	0.168	0.216	5.52	0	3.33	0.17	Homo sapiens	Asp	Aspartic acid	22861376	2014-03-26

## Sheet: Class3
pdb_id	Structure Author	Structure Title	Resolution	R-work	R-free	Clashscore	Ramachandran-outliers	Rotamer-outliers	RSRZ-outliers	Source Organism	Ligand id	Ligand name	PubMed ID	Release Date
9g66	Pokrywka, K., Grzechowiak, M., Sliwiak, J., Worsztynowicz, P., Loch, J.I., Ruszkowski, M., Gilski, M., Jaskolski, M.	Crystal structure of WT Rhizobium etli L-asparaginase ReAV in complex with L-Asn	1.79	0.1737	0.221	4.56	0.14	2.02	2.51	Rhizobium etli	Asn	Asparagine	39754186	2025-01-15
9g67	Pokrywka, K., Grzechowiak, M., Sliwiak, J., Worsztynowicz, P., Loch, J.I., Ruszkowski, M., Gilski, M., Jaskolski, M.	Crystal structure of Rhizobium etli L-asparaginase ReAV K138H mutant in complex with L-Asn	1.7	0.1754	0.2158	3.3	0	1.65	3.21	Rhizobium etli	Asn	Asparagine	39754186	2025-01-15
9g68	Pokrywka, K., Grzechowiak, M., Sliwiak, J., Worsztynowicz, P., Loch, J.I., Ruszkowski, M., Gilski, M., Jaskolski, M.	Crystal structure of Rhizobium etli L-asparaginase ReAV K138A mutant in complex with L-Asn	1.51	0.1713	0.2032	4.96	0	1.84	1.95	Rhizobium etli	Asn	Asparagine	39754186	2025-01-15
9sdk	Pokrywka, K., Jaskolski, M., Gilski, M., Ruszkowski, M.	Crystal structure of Rhizobium etli L-asparaginase ReAV K138A mutant in complex with L-Asn and L-Asp	1.3	0.1635	0.1832	2.87	0.14	0.36	1.8	Rhizobium etli	Asn	Asparagine

## Sheet: D-Asp
pdb_id	Structure Author	Structure Title	Resolution	R-work	R-free	Clashscore	Ramachandran-outliers	Rotamer-outliers	RSRZ-outliers	Source Organism	Ligand id	Ligand name	PubMed ID	Release Date
1hg1	Lubkowski, J., Wlodawer, A., Kolyani, K.A.	X-ray structure of the complex between Erwinia chrysanthemi L-asparaginase and D-aspartate	1.8	0.179	0.204	14.31	0.25	2.37	4.06	Dickeya chrysanthemi	Das	D-aspartic acid	11341830	2001-08-07

## Sheet: L-Glu
pdb_id	Structure Author	Structure Title	Resolution	R-work	R-free	Clashscore	Ramachandran-outliers	Rotamer-outliers	RSRZ-outliers	Source Organism	Ligand id	Ligand name	PubMed ID	Release Date
1hfw	Lubkowski, J., Wlodawer, A., Kolyani, K.A.	X-ray structure of the complex between Erwinia chrysanthemi L-asparaginase and L-Glutamate	1.8	0.168	0.188	6.07	0.33	2.46	2.93	Dickeya chrysanthemi	Glu	Glutamic acid	11341830	2001-08-07
2hln	Kravchenko, O.V., Kislitsin, Y.A., Popov, A.N., Nikonov, S.V., Kuranova, I.P.	L-asparaginase from Erwinia carotovora in complex with glutamic acid	2.2	0.2196	0.2674	3.46	0.16	0.53	4.09	Pectobacterium atrosepticum	Glu	Glutamic acid	18323619	2007-07-17
5hw0	Nguyen, H.A., Lavie, A.	Erwinia chrysanthemi L-asparaginase + Glutamic acid	1.7	0.1665	0.2054	3.08	0	0.19	3.75	Dickeya chrysanthemi	Glu	Glutamic acid	26855287	2016-04-06
5k45	Nguyen, H.A., Lave, A.	Wolinella succinogenes L-asparaginase P121 + L-Glutamic acid	1.62	0.1626	0.1975	2.1	0	2.55	2.74	Wolinella succinogenes DSM 1740	Glu	Glutamic acid	28139703	2017-03-29
5k4h	Nguyen, H.A., Lave, A.	Wolinella succinogenes L-asparaginase S121 + L-Glutamic acid	1.99	0.181	0.2202	0.9	0	1.92	2.29	Wolinella succinogenes DSM 1740	Glu	Glutamic acid	28139703	2017-03-29
6ruf	Timofeev, V.I., Kuranova, I.P.	Wolinella succinogenes L-asparaginase mutant V23Q,K24T with L-Glu	2	0.2151	0.2636	2.08	0	1.46	1.26	Wolinella succinogenes DSM 1740	Glu	Glutamic acid		2020-07-15
6wyy	Strzelczyk, P., Zhang, D., Wlodawer, A., Lubkowski, J.	Crystal structure of Pseudomonas 7A Glutaminase-Asparaginase in complex with L-Glu at pH 6.5	1.35	0.1229	0.1494	3.63	0	1.25	1.01	Pseudomonas putida KT2440	Glu	Glutamic acid		2020-10-14
