# Supplementary material for: Stereochemical aspects of the nucleophilic attack in different classes of l-asparaginases
Source: IUCrJ. 2026 Jan 16;13(Pt 2):132–45. doi: 10.1107/S2052252525010826 (PMC12951835; doi:10.1107/S2052252525010826)
Supplement: Supplementary file 2 [file m-13-00132-sup2.xlsx]

## Sheet: Class1-type1
pdb_id/chain	Nucleophile	d (Å)	αBD (°)	dP (Å)	αFL (°)	αLW (°)	Φattack (°)	Δ (Å)	R/S
4nje/A	Primary	2.85364	88.9487	0.0490408	-177.641	0.0455518	89.9687	-0.00149109	S
4nje/A	Secondary	3.05873	109.295	1.43487	45.3737	19.5003	-110.666	0.00149109	R
4r8l/A	Primary	2.6684	75.4928	0.753059	152.751	-7.42613	97.7009	0.000422607	S
4r8l/B	Primary	2.71745	84.2514	0.318316	148.513	-3.5128	93.5122	-0.000271103	S
4r8l/C	Primary	2.65221	75.6628	0.707175	159.147	-5.44028	95.592	0.00220662	S
4r8l/D	Primary	2.68738	84.0485	0.287322	167.022	-1.37037	91.412	0.000512647	S
4r8l/A	Secondary	3.14467	124.386	1.94034	23.7015	14.368	-107.471	-0.000422607	R
4r8l/B	Secondary	3.02366	111.836	1.42279	37.8206	16.7589	-108.116	0.000271103	R
4r8l/C	Secondary	3.15114	123.263	1.91355	25.0965	14.9235	-107.973	-0.00220662	R
4r8l/D	Secondary	3.00595	112.372	1.44221	37.4228	16.9495	-108.342	-0.000512647	R
5b5u/A	Primary	3.19771	81.8686	0.445166	179.674	-0.0317257	90.0159	-0.00275766	S
5b5u/A	Secondary	3.21588	115.925	1.52184	23.1189	10.6993	-101.924	0.00275766	R
5dnc/A	Primary	3.03103	103.206	0.84636	32.1963	8.54917	-98.7975	-0.00972373	R
5dnc/B	Primary	3.00902	102.657	0.793696	31.9778	8.0357	-98.2522	-0.00604697	R
5dnc/C	Primary	2.94999	100.032	0.664263	36.2255	7.64797	-97.7998	-0.00903925	R
5dnc/D	Primary	2.88171	97.0511	0.381121	24.7425	3.18098	-93.2187	0.00314577	R
5dnd/A	Primary	2.66341	89.8958	0.0231084	-101.591	0.479	89.5237	3.60901e-05	S
5dnd/B	Primary	2.56329	90.3837	0.122678	-83.9566	2.72871	87.2786	0.00181873	S
5dnd/C	Primary	2.69158	93.8435	0.260569	49.7636	-4.22675	94.237	0.00546679	S
5dnd/D	Primary	2.58073	81.8974	0.444802	-147.598	5.29678	84.6717	0.00553883	S
5dne/A	Primary	2.84059	95.9692	0.315794	32.4661	-3.40274	93.3773	0.0121795	S
5dne/B	Primary	2.81082	92.332	0.311059	71.7159	-6.02106	96.0368	0.00698399	S
5dne/C	Primary	2.80199	95.8803	0.487215	58.2159	-8.49366	98.487	0.0130832	S
5dne/D	Primary	2.74828	86.9083	0.169523	171.652	-0.50851	90.5149	0.00840475	S
5dne/A	Secondary	3.06576	99.3588	0.529828	1.99165	0.205857	-90.201	-0.0121795	R
5dne/B	Secondary	3.0764	102.519	0.687524	-5.86363	-1.30375	-88.6342	-0.00698399	R
5dne/C	Secondary	3.05651	100.979	0.649884	-18.9235	-3.94461	-85.9391	-0.0130832	R
5dne/D	Secondary	3.0867	106.092	0.953958	23.2527	7.00714	-97.3231	-0.00840475	R

## Sheet: Class1-type2
pdb_id/chain	Nucleophile	d (Å)	αBD (°)	dP (Å)	αFL (°)	αLW (°)	Φattack (°)	Δ (Å)	S/R
1ho3/A	Primary	2.71207	84.1157	0.768316	-110.068	15.4412	74.4425	-0.00678452	S
1ho3/B	Primary	2.62172	90.349	0.237561	89.6623	-5.18933	95.1678	0.00705277	S
1ho3/A	Secondary	3.47948	106.969	2.65091	67.7685	44.8498	-137.347	0.00678452	R
1ho3/B	Secondary	3.14344	85.8268	0.781513	105.665	13.842	-103.918	-0.00705277	R
1nns/A	Primary	2.87867	88.655	0.100906	174.232	-0.090946	90.1064	0.0142632	S
1nns/B	Primary	2.89904	89.2321	0.170232	-106.371	3.22685	86.7409	0.00385145	S
1nns/A	Secondary	2.97012	107.837	1.57781	53.5072	25.2848	-116.869	-0.0142632	R
1nns/B	Secondary	3.04846	106.808	1.74824	59.4219	29.5929	-121.152	-0.00385145	R
2gvn/A	Primary	3.0656	89.3936	0.155048	-101.529	2.82941	87.1337	-0.00052713	S
2gvn/B	Primary	3.08541	87.5575	0.349448	-111.125	6.07382	83.8952	-0.00211814	S
2gvn/C	Primary	3.04115	87.7821	0.185294	-128.18	2.75549	87.2789	-0.00123823	S
2gvn/D	Primary	3.05363	89.055	0.139571	-106.087	2.51098	87.5442	-0.00464465	S
2gvn/E	Primary	3.01759	89.1224	0.086151	-116.757	1.45939	88.5575	-0.00319663	S
2gvn/F	Primary	3.06888	90.9376	0.13056	-64.6107	2.19984	87.8026	-0.00250382	S
2gvn/G	Primary	3.10501	92.0653	0.160493	-47.3775	2.17637	87.8021	0.00132218	S
2gvn/H	Primary	3.03976	89.0487	0.130545	-108.738	2.3295	87.6883	-0.00342029	S
2gvn/A	Secondary	3.03665	107.97	1.32237	44.9479	17.9125	-108.902	0.00052713	R
2gvn/B	Secondary	3.04237	110.439	1.50043	45.184	20.4807	-111.934	0.00211814	R
2gvn/C	Secondary	3.03868	109.972	1.33477	39.1608	16.1068	-107.118	0.00123823	R
2gvn/D	Secondary	3.03833	109.585	1.35365	41.8811	17.3043	-108.29	0.00464465	R
2gvn/E	Secondary	3.03776	108.454	1.32465	43.927	17.609	-108.571	0.00319663	R
2gvn/F	Secondary	3.02258	107.512	1.30147	46.0123	18.0499	-108.949	0.00250382	R
2gvn/G	Secondary	2.99686	106.13	1.25967	48.4493	18.3297	-109.165	-0.00132218	R
2gvn/H	Secondary	3.03868	109.573	1.339	41.0018	16.8003	-107.788	0.00342029	R
2jk0/A	Primary	2.95762	95.1283	0.321946	-34	3.4947	86.4896	-0.00124512	S
2jk0/B	Primary	2.88214	86.728	0.516307	-108.743	9.76987	80.262	0.000725992	S
2jk0/C	Primary	2.949	86.8966	0.241452	-133.079	3.4337	86.5533	0.00228323	S
2jk0/D	Primary	2.97445	93.0609	0.271873	-53.6276	4.2127	85.791	-0.00101977	S
2jk0/E	Primary	2.82567	85.0456	0.310364	-140.072	4.03569	85.9394	-0.00264668	S
2jk0/F	Primary	2.65759	79.8656	0.490766	161.235	-3.41234	93.5001	-0.00115735	S
2jk0/G	Primary	3.20835	82.0115	0.471937	-160.608	2.79496	87.1601	-0.00025874	S
2jk0/H	Primary	2.7333	94.5406	0.520636	67.4815	-10.1311	100.113	0.00756263	S
2jk0/A	Secondary	3.12901	111.824	1.37172	32.2592	13.5355	-104.572	0.00124512	R
2jk0/B	Secondary	2.83855	107.157	1.46739	55.1513	25.1036	-116.312	-0.000725992	R
2jk0/C	Secondary	2.99033	98.8184	1.32173	69.4848	24.4455	-114.8	-0.00228323	R
2jk0/D	Secondary	3.02031	99.6261	0.847723	53.6587	13.0727	-103.23	0.00101977	R
2jk0/E	Secondary	3.04928	118.475	1.89812	40.2441	23.7154	-117.202	0.00264668	R
2jk0/F	Secondary	2.92315	110.813	1.28267	36.0678	14.9674	-105.968	0.00115735	R
2jk0/G	Secondary	3.13514	118.605	1.66034	25.3094	13.0798	-104.955	0.00025874	R
2jk0/H	Secondary	3.00845	104.861	1.19478	48.7081	17.3659	-108.053	-0.00756263	R
2wlt/A	Primary	2.78788	90.1621	0.16797	-88.8618	3.46064	86.5371	0.00219496	S
2wlt/A	Secondary	2.86503	99.3987	1.27611	68.2852	24.45	-114.837	-0.00219496	R
2wt4/A	Primary	2.71491	87.1183	0.149111	-144.306	1.83273	88.1502	-0.00700057	S
2wt4/A	Secondary	2.95442	106.547	1.59257	58.7064	27.4252	-118.634	0.00700057	R
3eca/A	Primary	2.85889	88.687	0.447492	-99.0064	8.90295	81.0844	0.00226022	S
3eca/B	Primary	2.86232	86.069	0.168766	152.534	-1.54881	91.6226	-0.0194784	S
3eca/C	Primary	2.86394	92.3759	0.580346	80.28	-11.5179	101.47	0.00941192	S
3eca/D	Primary	2.73948	79.7871	0.564262	-137.648	7.95793	81.8688	-0.032596	S
3eca/A	Secondary	2.80816	105.626	1.61887	61.9836	30.5951	-121.961	-0.00226022	R
3eca/B	Secondary	2.99725	117.319	1.90127	45.2728	26.7777	-119.943	0.0194784	R
3eca/C	Secondary	2.96241	110.289	1.18204	27.5807	10.6423	-101.435	-0.00941192	R
3eca/D	Secondary	2.82776	114.861	1.73573	49.3568	27.7443	-120.18	0.032596	R
5f52/A	Primary	2.81405	87.5658	0.407847	-114.246	7.59387	82.43	0.0216102	S
5f52/B	Primary	2.83357	89.6596	0.444992	-99.5587	8.89199	81.1627	0.0253164	S
5f52/C	Primary	2.79074	90.652	0.214956	-93.786	4.40235	85.5748	0.0205922	S
5f52/D	Primary	2.87762	90.5902	0.294924	-76.3972	5.70601	84.2582	-0.0170563	S
5f52/A	Secondary	2.93522	105.489	1.24922	48.4515	18.5592	-109.559	-0.0216102	R
5f52/B	Secondary	2.92947	103.13	1.247	54.8284	20.3559	-111.219	-0.0253164	R
5f52/C	Secondary	2.95482	102.938	1.1478	52.058	17.8208	-108.562	-0.0205922	R
5f52/D	Secondary	2.91097	104.354	1.12609	52.608	17.9032	-108.329	0.0170563	R
5i3z/A	Primary	2.80848	90.5196	0.110281	-88.3131	2.25676	87.7202	0.00978802	S
5i3z/B	Primary	2.89839	91.9184	0.287411	-73.3462	5.45527	84.5534	0.00631752	S
5i3z/C	Primary	2.82932	86.1419	0.264293	-140.003	3.44594	86.5618	0.00515855	S
5i3z/D	Primary	2.80404	87.975	0.333738	-110.798	6.3818	83.6405	0.00859686	S
5i3z/A	Secondary	2.90288	105.51	1.15775	46.4738	16.8096	-107.594	-0.00978802	R
5i3z/B	Secondary	2.83776	107.746	1.15541	40.5609	15.3535	-106.193	-0.00631752	R
5i3z/C	Secondary	2.87779	105.8	1.25912	50.8972	19.844	-110.716	-0.00515855	R
5i3z/D	Secondary	2.87841	108.243	1.26788	43.5629	17.6713	-108.706	-0.00859686	R
5i48/A	Primary	2.65114	89.7711	0.257435	-102.816	5.41953	84.5916	0.0224285	S
5i48/B	Primary	2.65181	89.2985	0.322634	-102.825	6.80796	83.1733	0.018096	S
5i48/C	Primary	2.77548	86.9482	0.349351	-112.904	6.64909	83.3469	-0.00566288	S
5i48/D	Primary	2.78299	90.6269	0.17965	-77.2187	3.60667	86.3846	-0.00394161	S
5i48/A	Secondary	2.98887	103.406	1.28837	54.9042	20.6347	-111.517	-0.0224285	R
5i48/B	Secondary	2.98052	105.43	1.28629	49.6599	19.1931	-110.188	-0.018096	R
5i48/C	Secondary	2.97492	103.676	1.34309	59.0095	22.7732	-113.375	0.00566288	R
5i48/D	Secondary	2.91957	107.152	1.26275	47.5739	18.6162	-109.498	0.00394161	R
5i4b/A	Primary	2.9087	84.8906	0.248463	-137.749	3.27813	86.738	-0.0324554	S
5i4b/B	Primary	2.97332	82.9384	0.313353	-147.271	3.23596	86.7564	-0.0452943	S
5i4b/C	Primary	2.95934	84.3593	0.38523	-126.026	6.02461	83.9599	-0.0276565	S
5i4b/A	Secondary	2.88173	109.979	1.27385	43.9796	17.8474	-108.58	0.0324554	R
5i4b/B	Secondary	2.81188	112.302	1.26424	39.3427	16.5022	-107.296	0.0452943	R
5i4b/C	Secondary	2.84377	110.301	1.40853	48.5976	21.7962	-112.881	0.0276565	R
5k3o/A	Primary	2.56883	86.8623	0.187633	-140.287	2.67821	87.3339	0.0015594	S
5k3o/B	Primary	2.53554	86.7476	0.331205	-119.937	6.49093	83.5291	0.0105508	S
5k3o/C	Primary	2.58228	88.339	0.0762234	-133.6	1.20992	88.7534	-0.0105821	S
5k3o/D	Primary	2.58761	84.9254	0.174714	-149.59	1.88412	88.1529	-0.0374624	S
5k3o/A	Secondary	2.85763	102.181	1.23559	60.6229	22.1447	-112.685	-0.0015594	R
5k3o/B	Secondary	2.84779	102.307	1.29061	60.8656	23.3126	-114.009	-0.0105508	R
5k3o/C	Secondary	2.81702	100.979	1.10335	62.2261	20.28	-110.602	0.0105821	R
5k3o/D	Secondary	2.81597	106.35	1.19859	53.4223	19.9608	-110.331	0.0374624	R
5k4g/A	Primary	2.86399	108.816	1.25385	41.426	16.8448	-107.932	-0.00820768	R
5k4g/B	Primary	2.99696	106.598	1.37569	46.631	19.454	-110.901	-0.0422983	R
5k4g/C	Primary	3.03917	105.914	1.34157	46.1136	18.5115	-109.801	-0.0443128	R
5k4g/D	Primary	3.00856	105.941	1.44288	54.3376	22.9295	-113.991	-0.00708809	R
5mq5/A	Primary	3.00161	73.1181	0.880852	170.497	-2.77931	92.9272	-0.00104908	S
5mq5/B	Primary	2.90409	81.2936	0.503311	-149.243	5.08658	84.8768	-0.00307902	S
5mq5/C	Primary	2.91781	79.9319	0.534366	-160.862	3.44819	86.5027	-0.00232585	S
5mq5/D	Primary	2.88732	88.1049	0.854093	95.5082	-17.1179	107.208	-0.00584834	S
5mq5/A	Secondary	3.00427	121.875	2.12634	41.8164	28.157	-123.724	0.00104908	R
5mq5/B	Secondary	2.95136	116.945	2.02174	48.7844	31.0173	-125.186	0.00307902	R
5mq5/C	Secondary	2.91619	117.417	2.00528	48.1211	30.8039	-125.17	0.00232585	R
5mq5/D	Secondary	3.22976	113.166	1.52989	34.791	15.6751	-106.971	0.00584834	R
6pa2/A	Primary	2.7419	92.121	0.153476	80.1218	-3.12308	93.0876	0.0326053	S
6pa2/B	Primary	2.53382	92.0577	0.037108	-67.7487	0.453672	89.4796	0.0363314	S
6pa2/C	Primary	2.8121	87.1771	0.149442	-158.059	1.14841	88.8572	0.000111578	S
6pa2/D	Primary	2.85066	91.2305	0.0682129	-24.7326	0.583652	89.3896	-0.000378293	S
6pa2/A	Secondary	2.88326	98.8138	0.790009	49.2076	11.9434	-102.286	-0.0326053	R
6pa2/B	Secondary	2.93105	93.7927	0.472506	53.5517	7.42291	-97.6288	-0.0363314	R
6pa2/C	Secondary	3.00076	100.639	0.753547	42.5991	9.77899	-99.9447	-0.000111578	R
6pa2/D	Secondary	2.88904	99.8349	0.78644	51.2606	12.2491	-102.461	0.000378293	R
6pa3/A	Primary	2.74057	91.1739	0.249692	-88.1032	5.22109	84.8221	0.0211603	S
6pa3/B	Primary	2.95502	93.2867	0.172256	-6.67911	0.399646	89.5563	-0.000601746	S
6pa3/C	Primary	2.74295	93.6797	0.219436	-20.9826	1.61308	88.3824	-0.0133107	S
6pa3/D	Primary	2.93859	91.9983	0.0987269	-20.9834	0.67661	89.2862	0.00412969	S
6pa4/A	Primary	2.57251	90.333	0.193104	78.4564	-4.2154	94.2608	-0.0109317	S
6pa4/B	Primary	2.71958	91.6804	0.418077	79.6112	-8.70991	98.7269	0.00193229	S
6pa4/C	Primary	2.56236	96.5847	0.51389	58.4904	-9.84761	99.8547	0.0121358	S
6pa5/A	Primary	2.68883	93.2425	0.153085	13.2065	-0.741932	90.7376	0.00123112	S
6pa5/B	Primary	2.81648	94.8746	0.31529	24.6191	-2.63	92.6579	-0.0199683	S
6pa5/C	Primary	2.73788	96.1392	0.305866	28.2383	-3.01241	93.0102	0.0101131	S
6pa5/D	Primary	2.74315	95.6262	0.352921	39.0889	-4.65518	94.7006	-0.00232511	S
6pa5/E	Primary	2.92433	94.5756	0.264322	-10.0067	0.865557	89.1265	-0.0113959	S
6pa5/F	Primary	2.85067	96.5554	0.344154	10.6661	-1.27434	91.3227	-0.00542294	S
6pa5/G	Primary	2.72008	88.6618	0.0948525	-102.724	1.93746	88.0642	-0.01847	S
6pa5/H	Primary	2.71838	90.2185	0.1147	-86.428	2.41057	87.6004	0.00152301	S
6pa6/A	Primary	2.72226	87.2992	0.1864	-137.243	2.66729	87.314	0.00383906	S
6pa6/B	Primary	2.88757	101.007	0.499626	9.67861	-1.55828	91.5241	0.0249808	S
6pa6/C	Primary	2.741	86.6881	0.241342	-136.009	3.49829	86.5261	0.00695965	S
6pa6/D	Primary	2.82034	96.4954	0.397352	35.1696	-4.65468	94.6585	-0.00266751	S
6pa8/A	Primary	2.73236	91.4625	0.284287	-82.6043	5.91451	84.1024	0.0143576	S
6pa8/B	Primary	2.86504	97.1913	0.254505	-10.335	0.340859	89.599	0.0439174	S
6pa8/C	Primary	2.63705	91.8365	0.0978826	48.0566	-1.57112	91.5481	0.00886683	S
6pa8/D	Primary	2.85186	89.295	0.0972831	-121.525	1.65499	88.3345	0.00680356	S
6pa9/A	Primary	2.96361	98.677	0.542058	23.9829	4.2429	-94.3063	-0.019728	R
6pa9/B	Primary	3.00224	91.7503	0.392506	57.9303	6.29707	-96.439	-0.0479973	R
6paa/A	Primary	2.8923	119.877	1.79704	37.8282	22.3935	-115.809	0.0115907	R
6paa/B	Primary	3.02264	105.308	1.09203	43.56	14.4078	-104.896	0.00309319	R
6paa/C	Primary	2.91162	106.974	1.23279	45.0982	17.4487	-108.377	-0.00984993	R
6paa/D	Primary	2.9588	111.033	1.52716	45.9313	21.7637	-113.402	-6.86851e-05	R
6pab/A	Primary	2.79378	89.614	0.279986	-87.3128	5.73792	84.2411	-0.0140826	S
6pab/B	Primary	2.89715	84.3601	0.283537	172.362	-0.75026	90.7752	-0.00147211	S
6pab/C	Primary	2.74947	90.2426	0.261857	-84.4835	5.43966	84.5514	-0.00605357	S
6pab/D	Primary	2.89447	90.3939	0.0441928	-120.266	0.702125	89.3135	0.0188872	S
6pab/A	Secondary	2.94425	104.835	1.34009	57.3134	22.5155	-113.137	0.0140826	R
6pab/B	Secondary	2.96857	106.6	1.2025	45.3365	16.7421	-107.465	0.00147211	R
6pab/C	Secondary	2.96333	103.652	1.39879	60.5817	24.2734	-114.924	0.00605357	R
6pab/D	Secondary	3.02356	107.717	1.26732	40.7661	15.8772	-106.878	-0.0188872	R
6pac/A	Primary	2.70456	91.4721	0.428732	-87.9191	9.10556	80.9759	0.0244669	S
6pac/B	Primary	2.90548	88.1513	0.079177	169.877	-0.246499	90.2391	-0.0066208	S
6pac/C	Primary	2.70108	90.7792	0.311066	-93.9255	6.5741	83.4368	0.0265977	S
6pac/D	Primary	2.86206	90.8551	0.148997	-90.8617	2.96394	87.0349	0.0198829	S
6pac/A	Secondary	2.93768	101.396	1.43921	64.0136	26.1283	-117.028	-0.0244669	R
6pac/B	Secondary	3.02846	106.557	1.39954	52.6804	21.5507	-112.436	0.0066208	R
6pac/C	Secondary	2.98911	105.187	1.49439	55.9097	24.4557	-115.81	-0.0265977	R
6pac/D	Secondary	3.07577	104.354	1.48957	57.306	24.0447	-115.17	-0.0198829	R
6pae/A	Primary	2.88417	82.5707	0.523527	-122.673	8.78158	81.088	-0.0413783	S
6pae/B	Primary	2.54798	82.5137	0.372501	-142.74	5.07457	84.8692	-0.0175711	S
6pae/C	Primary	2.84668	86.9775	0.530111	-97.3324	10.6344	79.2923	-0.0370865	S
6pae/D	Primary	2.69791	88.4761	0.459855	-96.2975	9.74409	80.2462	-0.0100555	S
6pae/A	Secondary	2.91614	113.203	1.61353	48.467	24.4272	-116.007	0.0413783	R
6pae/B	Secondary	2.81539	109.115	1.24951	44.8507	18.2314	-109.109	0.0175711	R
6pae/C	Secondary	2.83878	109.048	1.50504	55.4319	25.8514	-116.812	0.0370865	R
6pae/D	Secondary	2.93989	107.895	1.26893	45.951	18.0648	-108.883	0.0100555	R
6rue/A	Primary	3.02062	102.16	1.11982	52.6955	17.1474	-107.728	-0.0189375	R
6rue/B	Primary	3.03872	103.331	1.6308	63.4285	28.6895	-119.785	-0.0138886	R
6rue/C	Primary	2.90861	103.002	1.46702	62.4792	26.5636	-117.521	-0.0120789	R
6rue/D	Primary	2.99958	105.465	1.55756	59.3878	26.5478	-117.589	0.00293203	R
6uog/A	Primary	2.66864	89.4446	0.0310644	141.856	-0.417047	90.4101	-0.00095356	S
6uog/B	Primary	2.63002	85.6916	0.259286	135.655	-3.95933	93.9901	-0.00569011	S
6uog/C	Primary	2.63934	90.5351	0.0324191	35.6776	-0.414628	90.4252	-0.000716376	S
6uog/D	Primary	2.6915	90.5296	0.0796806	69.5438	-1.58286	91.5923	-0.00121105	S
6uog/E	Primary	2.7021	90.7339	0.0892076	-69.781	1.76689	88.1919	0.00168108	S
6uog/F	Primary	2.69153	77.6202	0.770271	139.018	-10.8194	101.069	0.00208401	S
6uog/G	Primary	2.83557	79.9955	0.626184	141.717	-7.85942	97.962	-0.000294404	S
6uog/H	Primary	2.7459	87.5498	0.184421	126.305	-3.09893	93.1161	-0.00351498	S
6uog/A	Secondary	2.86221	106.258	1.31834	52.671	21.4945	-112.425	0.00095356	R
6uog/B	Secondary	2.9371	107.251	1.30434	48.8329	19.5394	-110.403	0.00569011	R
6uog/C	Secondary	2.83955	102.412	1.12607	57.2823	19.4902	-109.951	0.000716376	R
6uog/D	Secondary	2.88822	102.31	1.13817	57.3891	19.3859	-109.836	0.00121105	R
6uog/E	Secondary	2.92883	97.387	1.15209	70.7157	21.7976	-112.048	-0.00168108	R
6uog/F	Secondary	3.0262	110.732	1.44283	41.7563	18.514	-109.9	-0.00208401	R
6uog/G	Secondary	2.93658	109.947	1.30337	39.8432	16.5169	-107.624	0.000294404	R
6uog/H	Secondary	2.942	108.762	1.30493	44.0009	17.9526	-108.943	0.00351498	R
6uoh/A	Primary	3.51433	77.9131	2.44496	107.104	-41.6777	132.908	-0.00842023	S
6uoh/B	Primary	2.78007	81.9653	0.375207	-172.904	0.963501	89.0272	-0.00720736	S
6uoh/A	Secondary	2.86314	110.215	1.34023	43.5008	18.8048	-109.949	0.00842023	R
6uoh/B	Secondary	2.9906	115.025	1.78472	45.5179	25.1975	-117.894	0.00720736	R
6v24/A	Primary	2.2226	97.5528	0.111508	-67.756	0.53064	89.41	0.128727	S
6v24/D	Primary	2.68498	91.6588	0.105162	84.9817	-2.17769	92.0891	0.032094	S
6v24/A	Secondary	2.89369	93.7928	0.919574	58.8097	15.4716	-106.532	-0.128727	R
6v24/D	Secondary	3.04165	93.2475	0.320027	38.9733	3.75426	-93.8771	-0.032094	R
6v25/A	Primary	2.25426	99.242	0.144972	60.7117	0.618391	89.3178	0.152318	S
6v25/B	Primary	2.41371	90.2855	0.243033	125.41	-4.57335	94.3551	0.0742441	S
6v25/A	Secondary	3.06595	87.4274	0.757346	73.4958	13.4285	-104.273	-0.152318	R
6v25/B	Secondary	2.95476	90.2583	0.653625	73.2203	12.1591	-102.588	-0.0742441	R
6v26/A	Primary	2.55488	93.0011	0.118436	12.4986	-0.542097	90.5099	0.00892061	S
6v26/B	Primary	2.73584	95.9765	0.579436	66.2182	-11.1676	101.086	0.0235213	S
6v26/C	Primary	2.78049	89.2967	0.219041	107.924	-4.29645	94.2895	0.0146769	S
6v26/D	Primary	2.81744	90.2582	0.262621	92.0187	-5.3373	95.3053	0.0100293	S
6v26/A	Secondary	2.84487	96.5891	0.552475	51.1737	8.70154	-98.8033	-0.00892061	R
6v26/B	Secondary	2.94759	92.3454	0.249808	45.1041	3.42044	-93.5034	-0.0235213	R
6v26/C	Secondary	2.92701	97.1171	0.573127	46.2046	8.12301	-98.222	-0.0146769	R
6v26/D	Secondary	2.89157	101.27	0.627869	20.766	4.40062	-94.5045	-0.0100293	R
6v2a/A	Primary	2.74469	91.2546	0.169499	-50.5822	2.71349	87.2919	-0.0205615	S
6v2a/B	Primary	2.70962	95.6008	0.281389	23.2961	-2.34991	92.351	0.0028754	S
6v2a/C	Primary	2.7397	92.4231	0.0706753	37.829	-0.794778	90.7284	0.0261919	S
6v2a/D	Primary	2.79442	96.6178	0.301425	7.61848	-0.801023	90.8021	0.00986055	S
6v2b/A	Primary	2.61872	92.6112	0.164721	20.4674	-1.2255	91.2735	-0.0160999	S
6v2b/B	Primary	2.82641	99.3309	0.488486	25.673	-4.29089	94.3447	0.00751727	S
6v2b/C	Primary	2.75811	90.2936	0.163012	45.5861	-2.29451	92.3759	-0.0445344	S
6v2b/D	Primary	2.73088	93.0258	0.201569	11.5808	-0.728317	90.7842	-0.0236627	S
6v2c/A	Primary	1.46993	107.173	0.409973	120.611	5.39078	85.7603	0.503027	S
6v2c/C	Primary	1.47771	110.329	0.380043	102.106	-5.50384	93.7258	0.468821	S
6v2c/A	Secondary	3.71848	80.2885	1.06595	62.3803	11.4766	-103.83	-0.503027	R
6v2c/C	Secondary	3.45015	76.0114	0.515699	70.9696	3.83534	-95.155	-0.468821	R
6v2g/B	Primary	1.53072	112.963	0.432519	114.604	1.21311	89.095	0.575261	S
6v2g/C	Primary	1.46947	114.149	0.41453	101.706	-0.861131	90.1481	0.545227	S
6v2g/B	Secondary	3.53593	73.1049	1.16854	83.4107	17.0055	-110.401	-0.575261	R
6v2g/C	Secondary	3.06469	79.2902	1.25021	75.4537	20.4732	-115.974	-0.545227	R
6v5f/A	Primary	2.77458	100.378	0.527158	19.384	3.61819	-93.6533	0.00119672	R
6v5f/D	Primary	2.82405	87.7163	0.092358	124.97	-1.48426	91.5501	-0.0260498	S
6v5f/A	Secondary	2.90668	50.4118	1.84999	-179.619	0.240716	89.7019	-0.00119672	S
6v5f/D	Secondary	3.11549	66.6087	1.60001	144.006	17.565	-109.153	0.0260498	R
6wyw/A	Primary	2.83293	94.7993	0.244016	48.6857	-3.65338	93.5938	0.0320851	S
6wyw/B	Primary	2.94154	93.2309	0.281833	-51.6125	4.30804	85.6996	-0.00395382	S
6wyw/C	Primary	2.86803	85.0477	0.0941541	147.837	0.0130981	90.0952	-0.0734809	S
6wyw/D	Primary	2.77428	84.0227	0.309635	-109.334	5.93402	84.0071	-0.0856441	S
6wyw/A	Secondary	3.05847	108.971	1.51757	45.481	20.6878	-112.425	-0.0320851	R
6wyw/B	Secondary	2.96633	111.778	1.74395	51.1901	27.2734	-119.49	0.00395382	R
6wyw/C	Secondary	3.00424	114.051	1.80088	53.2648	28.5953	-120.012	0.0734809	R
6wyw/D	Secondary	2.94494	115.667	1.87441	53.5103	30.6329	-122.38	0.0856441	R
6wyx/A	Primary	2.91046	90.5653	0.285112	-88.1891	5.62442	84.3856	0.00830151	S
6wyx/B	Primary	2.78721	91.1879	0.0471805	139.873	-0.0300219	89.998	0.0418859	S
6wyx/C	Primary	2.8638	89.0987	0.0280535	-57.9772	0.271126	89.7312	-0.0250736	S
6wyx/D	Primary	2.71928	89.3805	0.0783007	-146.471	0.877649	89.1042	0.0162088	S
6wyx/A	Secondary	3.03921	107.735	1.70741	56.4728	27.916	-119.596	-0.00830151	R
6wyx/B	Secondary	3.03482	106.226	1.49118	51.1662	22.4715	-114.071	-0.0418859	R
6wyx/C	Secondary	3.02582	107.674	1.55687	56.3179	25.3419	-116.308	0.0250736	R
6wyx/D	Secondary	3.00817	107.82	1.53338	51.4771	23.5018	-115.045	-0.0162088	R

## Sheet: Class1-typeS
pdb_id/chain	Nucleophile	d (Å)	αBD (°)	dP (Å)	αFL (°)	αLW (°)	Φattack (°)	Δ (Å)	R/S
8uou/A	Primary	2.89856	90.2752	0.610823	-92.2138	12.1578	77.8987	0.0167415	S
8uou/B	Primary	2.87052	90.2617	0.578857	-90.6682	11.6335	78.3826	0.00836393	S
8uou/A	Secondary	3.07317	106.467	1.61622	55.9033	25.8113	-117.27	-0.0167415	R
8uou/B	Secondary	3.09821	107.072	1.58098	54.0625	24.3944	-115.762	-0.00836393	R
8up3/E	Primary	2.5496	85.9709	0.354556	-139.885	5.1094	84.8798	0.0442758	S
8up3/F	Primary	2.66808	76.3285	0.689993	-163.732	4.14959	85.7227	0.0150721	S
8up3/E	Secondary	3.1129	113.582	1.73826	39.7284	20.857	-113.627	-0.0442758	R
8up3/F	Secondary	2.83826	117.217	1.54632	30.8639	16.2133	-108.521	-0.0150721	R
8up6/B	Primary	2.67631	87.3566	0.563648	-106.375	11.6518	78.3852	0.0168332	S
8up6/C	Primary	2.59912	87.0558	0.543549	-110.235	11.3089	78.7645	0.0268824	S
8up6/B	Secondary	2.84705	108.499	1.25187	41.4874	16.9355	-108.076	-0.0168332	R
8up6/C	Secondary	3.0297	110.293	1.66525	48.4704	24.2764	-116.475	-0.0268824	R
8up8/A	Primary	2.67305	89.9444	0.124852	-111.556	2.47236	87.5426	0.0199703	S
8up8/B	Primary	2.82309	87.4486	0.457202	-117.244	8.27451	81.7635	0.0359798	S
8up8/C	Primary	2.82284	94.1902	0.202151	-32.155	2.16875	87.8054	0.0153522	S
8up8/A	Secondary	2.94806	109.709	1.16181	26.7006	10.1764	-100.985	-0.0199703	R
8up8/B	Secondary	2.94867	112.851	1.50254	35.7619	17.2759	-109.341	-0.0359798	R
8up8/C	Secondary	2.99959	110.53	1.37065	37.6933	16.2197	-107.577	-0.0153522	R

## Sheet: Class2
pdb_id/chain	Nucleophile	d (Å)	αBD (°)	dP (Å)	αFL (°)	αLW (°)	Φattack (°)	Δ (Å)	R/S
2zal/B	Primary	2.74962	65.1164	1.48151	-141.717	19.4921	-68.4002	0.00300524	S	2zal
2zal/D	Primary	2.87467	66.737	1.32872	-148.627	13.9285	-74.7772	-0.000482027	S	2zal
2zal/B	Secondary	3.89135	32.4726	3.87604	147.856	32.011	170.737	-0.00300524	R	2zal
2zal/D	Secondary	3.79519	35.7499	3.76115	144.966	34.6797	166.91	0.000482027	R	2zal
4o48/A	Primary	2.51744	66.8517	0.962986	175.584	1.69615	-91.8449	-0.015763	S	4o48
4o48/B	Primary	2.72415	84.0265	0.302846	162.303	1.93116	-91.9302	0.00218358	S	4o48
4o48/A	Secondary	3.48429	40.2446	3.46323	140.307	39.403	169.706	0.015763	R	4o48
4o48/B	Secondary	3.46345	44.5928	3.45331	135.589	44.2496	-173.707	0.00218358	S	4o48
4pu6/B	Primary	2.92145	82.3124	0.41447	-157.339	3.1188	-86.8584	-0.0036465	S	4pu6
4pu6/B	Secondary	3.43316	39.1483	3.42501	141.03	38.8583	173.701	0.0036465	R	4pu6
4pvr/A	Primary	2.71868	55.2738	1.69195	-156.29	14.4879	-72.317	0.0005654	S	4pvr
4pvr/B	Primary	2.80241	97.8635	0.666047	54.7865	11.201	-101.288	-0.0003022	S	4pvr
4pvr/A	Secondary	3.61658	38.1267	3.61612	141.881	38.1265	-179.893	0.0005654	S	4pvr
4pvr/B	Secondary	3.80163	32.0291	3.79402	148.152	31.7787	173.239	0.0003022	R	4pvr
4pvs/A	Primary	2.62795	56.2798	1.70587	-148.231	19.9919	-65.7385	-0.00520296	S	4pvs
4pvs/B	Primary	2.69988	88.3618	0.393576	101.889	8.20484	-98.2164	0.00189121	S	4pvs
4pvs/A	Secondary	3.58099	37.6835	3.58077	142.317	37.6683	-178.321	-0.00520296	S	4pvs
4pvs/B	Secondary	3.54277	30.8267	3.46326	151.429	27.8679	155.722	-0.00189121	R	4pvs

## Sheet: Class3
pdb_id/chain	Nucleophile	d (Å)	αBD (°)	dP (Å)	αFL (°)	αLW (°)	Φattack (°)	Δ (Å)	R/S
9g66/A	Primary	2.35988	88.0883	0.259958	86.5478	6.24689	96.4087	-0.0495526	S
9g66/B	Primary	2.53273	90.012	0.216197	-61.4327	4.18654	85.8149	-0.0499739	S
9g66/A	Secondary	3.77	116.355	3.03823	54.5286	40.977	138.561	-0.0495526	S
9g66/B	Secondary	3.95462	122.088	2.875	39.6898	27.5818	124.567	-0.0499739	S
9g67/A	Primary	2.81681	84.7945	0.253783	179.198	0.0809324	90.1167	-0.000925118	S
9g67/B	Primary	2.87794	88.5948	0.114429	123.111	1.91925	91.9029	-0.00319224	S
9g67/A	Secondary	3.81243	114.702	2.97265	57.546	41.1382	136.473	-0.000925118	S
9g67/B	Secondary	3.64412	119.639	3.02668	53.3284	41.7767	140.122	-0.00319224	S
9g68/A	Primary	2.81825	86.9145	0.900121	98.7668	18.4076	108.481	-0.00637783	S
9g68/B	Primary	2.90251	91.2618	1.12385	86.1562	22.7279	112.793	-0.00490584	S
9g68/A	Secondary	4.32475	87.304	3.86091	92.8652	63.0733	153.269	-0.00637783	S
9g68/B	Secondary	4.35699	87.7707	4.016	92.3252	67.0738	157.246	-0.00490584	S
9sdk/A	Primary	2.97947	88.7983	0.12427	-112.557	2.21133	87.789	-0.00588346	S
9sdk/B	Primary	2.98836	87.1665	0.18593	-130.764	2.68982	87.2993	-0.0104267	S
9sdk/A	Secondary	3.66909	116.958	2.79805	53.2312	37.6564	133.438	-0.00588346	S
9sdk/B	Secondary	3.61427	113.393	2.76511	58.2334	40.5712	135.401	-0.0104267	S

## Sheet: D-Asp
pdb_id/chain	Nucleophile	d (Å)	αBD (°)	dP (Å)	αFL (°)	αLW (°)	Φattack (°)	Δ (Å)	R/S
1hg1/A	Primary	4.07287	126.511	3.44429	-45.2032	-36.8806	-41.6283	-0.00186712	R
1hg1/B	Primary	3.81567	125.681	2.99198	-41.9267	-31.5911	-49.8357	-6.8685e-05	R
1hg1/C	Primary	3.95911	123.743	3.31855	-48.4556	-38.8495	-40.9914	-0.00100756	R
1hg1/D	Primary	11.5832	117.252	8.35467	50.5082	33.8244	-128.801	-0.00142638	R

## Sheet: L-Glu
pdb_id/chain	Nucleophile	d (Å)	αBD (°)	dP (Å)	αFL (°)	αLW (°)	Φattack (°)	Δ (Å)	R/S
1hfw/A	Primary	5.27901	150.266	4.59408	0.975644	0.812603	-91.6096	-0.00472727	R
1hfw/B	Primary	5.4483	152.346	4.83885	1.64538	1.43756	-93.1217	-0.00544105	R
1hfw/C	Primary	5.37215	150.622	4.69592	-0.653233	-0.462875	-89.1073	-0.00677555	R
1hfw/D	Primary	5.67978	150.45	4.95892	1.07948	0.866498	-91.8027	-0.00753432	R
1hfw/A	Secondary	4.0296	8.22182	3.9865	-178.674	-1.30272	-80.9704	-0.00472727	R
1hfw/B	Secondary	3.77462	9.99496	3.72668	-175.502	-4.43712	-63.8824	-0.00544105	R
1hfw/C	Secondary	3.91891	9.25329	3.88843	-173.702	-6.2535	-48.3265	-0.00753432	R
1hfw/D	Secondary	3.98448	8.39775	3.96199	-173.944	-6.02268	-44.9711	-0.00677555	R
2hln/A	Primary	5.4072	143.482	4.39479	-9.18431	-7.45723	-77.4865	0.00268589	R
2hln/B	Primary	3.42365	114.104	1.42037	8.30309	3.42734	-93.7732	-0.00280723	R
2hln/C	Primary	5.21238	128.498	3.35435	-14.6537	-9.36508	-77.9909	-0.000130304	R
2hln/D	Primary	3.88761	155.11	3.65088	-15.1169	-14.177	-54.4824	0.00148095	R
2hln/E	Primary	5.32595	119.191	2.80915	-21.5742	-11.1792	-77.1479	-0.00402378	R
2hln/F	Primary	5.39297	139.346	4.10565	-6.83565	-5.18882	-82.0921	0.00522685	R
2hln/G	Primary	5.26039	86.966	2.68824	-95.5894	30.5669	59.357	-0.00459068	S
2hln/H	Primary	5.32252	127.999	3.51642	-20.9008	-13.6318	-72.5976	-0.00249937	R
2hln/I	Primary	5.59074	134.282	4.2303	-22.7178	16.9954	65.9232	0.000300923	S
2hln/J	Primary	5.28367	124.712	3.2356	-21.7311	-13.1017	-73.9608	0.00089897	R
2hln/K	Primary	3.39541	102.842	0.890471	31.0204	7.76374	-97.9806	-0.00326361	R
2hln/L	Primary	3.16845	115.839	1.61689	-30.7008	-15.1055	-73.1394	-0.00438185	R
2hln/A	Secondary	3.91776	3.27169	3.91246	179.839	0.125872	-92.0744	0.00268589	R
2hln/B	Secondary	3.65218	21.2176	3.42652	173.967	-5.66119	105.873	0.00280723	S
2hln/C	Secondary	3.77759	18.3058	3.6144	172.88	-6.81027	112.19	0.000130304	S
2hln/D	Secondary	3.76629	6.31479	3.74303	179.736	-0.255271	92.4334	-0.00148095	S
2hln/E	Secondary	3.63428	22.0938	3.43682	168.782	-10.6066	119.441	0.00402378	S
2hln/F	Secondary	3.94628	6.11837	3.92711	-177.151	2.82512	63.0414	-0.00522685	S
2hln/G	Secondary	3.61873	110.512	3.07224	65.7745	50.7372	-145.648	0.00459068	R
2hln/H	Secondary	3.75591	19.2482	3.5487	179.76	-0.212966	90.5925	0.00249937	S
2hln/I	Secondary	3.26131	65.7424	2.55731	121.593	41.9002	-137.077	-0.000300923	R
2hln/J	Secondary	3.72043	20.0571	3.4947	-178.747	1.17707	86.6354	-0.00089897	S
2hln/K	Secondary	3.62666	33.5073	3.04457	174.214	-4.8528	98.8388	0.00326361	S
2hln/L	Secondary	3.12652	53.9359	2.1339	150.017	-19.9457	114.962	0.00438185	S
5hw0/A	Primary	4.80174	72.8624	4.13588	-110.126	53.9722	32.1453	0.00413273	S
5hw0/B	Primary	5.06183	145.124	4.16604	-3.80822	-3.12954	-84.4828	-0.00202579	R
5hw0/C	Primary	5.03754	143.413	4.09507	-7.79536	-6.32963	-79.228	-0.00489751	R
5hw0/A	Secondary	3.69158	126.067	3.69037	53.9214	-53.8843	177.707	0.00413273	S
5hw0/B	Secondary	3.8664	10.1834	3.86604	-169.875	10.1208	5.99622	0.00202579	S
5hw0/C	Secondary	3.66601	12.3878	3.6563	-168.409	11.5531	20.4296	0.00489751	S
5k45/A	Primary	11.2934	136.522	9.05456	-24.9224	-19.7457	-60.5328	-0.00307352	R
5k45/B	Primary	11.4517	75.6526	10.5154	-105.859	62.0395	24.1731	0.00979398	S
5k45/C	Primary	11.1162	144.384	9.32244	-13.6031	-11.3733	-70.098	-0.00477739	R
5k45/D	Primary	11.3512	84.0081	8.99166	-97.2865	51.7868	37.8417	-0.00780575	S
5k45/A	Secondary	3.25135	60.3922	3.09263	121.34	-54.3472	159.183	0.00307352	S
5k45/B	Secondary	3.23359	64.5374	3.14194	116.145	60.7376	-165.076	-0.00979398	R
5k45/C	Secondary	3.42067	50.6054	3.25952	131.86	-45.2188	156.755	0.00477739	S
5k45/D	Secondary	3.35317	60.6754	3.19123	121.11	54.58	-159.197	0.00780575	R
5k4h/A	Primary	11.3668	79.7702	9.42336	-102.299	54.0976	34.6271	-0.00221732	S
5k4h/B	Primary	11.1624	125.778	6.45546	-3.65405	-2.08128	-87.4843	0.0113717	R
5k4h/D	Primary	11.4555	73.7574	9.62462	-109.28	52.4677	34.3753	-0.00518896	S
5k4h/E	Primary	11.1766	133.234	7.66748	-7.68359	-5.25242	-82.8435	0.00879187	R
5k4h/F	Primary	11.0617	70.0468	5.89724	-132.453	23.1623	65.0628	0.0265439	S
5k4h/G	Primary	11.222	73.7234	8.53049	-111.561	44.9891	42.5683	-0.00184181	S
5k4h/H	Primary	11.1748	137.536	8.67129	-16.8726	-13.0108	-70.33	-0.00955823	R
5k4h/A	Secondary	3.30977	65.2808	3.23989	115.318	62.2435	-166.945	0.00221732	R
5k4h/B	Secondary	3.2688	51.7683	2.63437	139.563	-31.5084	131.585	-0.0113717	S
5k4h/D	Secondary	3.18313	71.0775	3.02032	110.067	63.046	-160.399	0.00518896	R
5k4h/E	Secondary	3.31772	49.6543	2.90337	137.38	-36.3512	140.943	-0.00879187	S
5k4h/F	Secondary	3.34377	96.4701	2.63972	80.8054	51.1916	-142.203	-0.0265439	R
5k4h/G	Secondary	3.3549	72.1356	2.95577	110.417	55.6702	-150.19	0.00184181	R
5k4h/H	Secondary	3.44247	52.6606	3.29092	129.564	-47.4649	158.079	0.00955823	S
6ruf/A	Primary	11.3275	87.5282	7.06608	-94.8635	38.4281	51.5175	0.0150266	S
6ruf/B	Primary	11.4138	131.235	8.2281	-23.786	-16.9017	-67.2673	-0.00092093	R
6ruf/C	Primary	10.9078	134.823	7.96163	-13.7653	-9.99747	-75.7511	-0.00730785	R
6ruf/D	Primary	11.3647	82.6961	7.79417	-100.478	42.4046	47.1912	-0.00394727	S
6ruf/A	Secondary	3.3024	69.5812	2.88373	113.123	53.4349	-149.04	-0.0150266	R
6ruf/B	Secondary	3.43208	53.8218	3.19324	129.398	-45.9595	152.924	0.00092093	S
6ruf/C	Secondary	3.58619	55.0346	3.18386	130.429	-42.5038	145.587	0.00730785	S
6ruf/D	Secondary	3.20221	79.3484	2.82669	102.181	59.6452	-151.348	0.00394727	R
6wyy/C	Primary	2.78443	90.0705	0.33077	-79.5396	-6.695	-83.2858	-0.0259155	R
6wyy/D	Primary	2.69791	90.606	0.362858	-92.1864	7.72362	82.2795	0.0193268	S
6wyy/C	Secondary	2.97524	61.2075	1.48787	177.587	-1.19296	91.3113	0.0259155	S
6wyy/D	Secondary	2.98198	108.346	1.78859	56.9215	30.1548	-122.368	-0.0193268	R
